# Supplementary material for: The effect of acupuncture on quality of life in patients with irritable bowel syndrome: A systematic review and meta-analysis
Source: PLoS One. 2025 Feb 13;20(2):e0314678. doi: 10.1371/journal.pone.0314678 (PMC11824959; doi:10.1371/journal.pone.0314678)
Supplement: S3 Table — (XLSX) [file pone.0314678.s003.xlsx]

## Sheet: Primary outcome
Table S3 The data of meta-analysis
	IBS-QOL
	Treatment			Control
	N	Mean	SD	N	Mean	SD
Hu et al., 2022	21	85.97	9.49	16	80.63	15.55
Sahin Çoban et al., 2012	29	92.1	26.1	29	66.9	32.9
Pei et al., 2020	344	81.05	15.85	175	79.59	14.48
Sun et al., 2011	30	90.05	6.17	30	82.77	11.45
Li et al., 2013	35	90.95	4.02	35	83.15	9.85
Date 1 Nov 2023	Name of data extractors: Stata 17.0 software

## Sheet: Secondary outcome
Table S3 The data of meta-analysis	IBS-SSS
	Treatment			Control
	N	Mean	SD	N	Mean	SD
Hu et al., 2022	21	180	71.09	16	280	56.53
Pei et al., 2020	344	117.8	67.37	175	141.23	70.86
McPherson et al., 2012	116	213.78	96	117	241.21	85.65
	Abdominal Pain
	Treatment			Control
	N	Mean	SD	N	Mean	SD
Qi et al., 2022（1）	30	2.4	2.76	15	2.7	1.58
Qi et al., 2022（2）	30	2.6	1.07	15	2.7	1.58
Hu et al., 2022	21	4	2.08	16	5.5	2.25
Sahin Çoban et al., 2012	29	3.48	2.32	29	3.62	2.44
Date 1 Nov 2023	Name of data extractors: Stata 17.0 software

## Sheet: Subgroup analysis
Table S3 The data of meta-analysis	Different subclass of IBS-QOL
	Treatment			Control
Body image	N	Mean	SD	N	Mean	SD
Sahin Çoban et al., 2012	29	9.9	3.9	29	7.9	4.5
Sun et al., 2011	30	93.75	7.59	30	87.5	12.49
Dysphoria
Sahin Çoban et al., 2012	29	22.6	6.5	29	15.6	9.5
Sun et al., 2011	30	93.75	5.15	30	86.63	12.16
Food avoidance
Sahin Çoban et al., 2012	29	6.6	2.5	29	4.3	2.9
Sun et al., 2011	30	75.12	11.57	30	66.67	13.33
Health worry
Sahin Çoban et al., 2012	29	7.5	3.1	29	4.5	3.5
Sun et al., 2011	30	97.5	5.18	30	91.67	10.01
Relationships
Sahin Çoban et al., 2012	29	8.8	3	29	6.1	4.1
Sun et al., 2011	30	81.68	14.19	30	80.02	17.77
Sexual concerns
Sahin Çoban et al., 2012	29	6.2	1.8	29	4	2.9
Sun et al., 2011	30	90.49	13.75	30	90.66	8.39
Social reaction
Sahin Çoban et al., 2012	29	11.4	3.6	29	8.4	5.3
Sun et al., 2011	30	85.72	12.93	30	77.5	15.39
Interference with activity
Sahin Çoban et al., 2012	29	17.7	5.9	29	12.3	7
Sun et al., 2011	30	81.58	11.83	30	72.58	17.83
	Different intervention
	Treatment			Control
Acupuncture vs Medicine	N	Mean	SD	N	Mean	SD
Pei et al., 2020	344	81.05	15.85	175	79.59	14.48
Sun et al., 2011	30	90.05	6.17	30	82.77	11.45
Li et al., 2013	35	90.95	4.02	35	83.15	9.85
Sham TES VS TES
Hu et al., 2022	21	85.97	9.49	16	80.63	15.55
Sahin Çoban et al., 2012	29	92.1	26.1	29	66.9	32.9
	Acupuncture parameters
Duration of treatment	Treatment			Control
week4	N	Mean	SD	N	Mean	SD
Hu et al., 2022	21	85.97	9.49	16	80.63	15.55
Sahin Çoban et al., 2012	29	92.1	26.1	29	66.9	32.9
Sun et al., 2011	30	90.05	6.17	30	82.77	11.45
Li et al., 2013	35	90.95	4.02	35	83.15	9.85
week6
Pei et al., 2020	344	81.05	15.85	175	79.59	14.48
Frequency of treatment	Treatment			Control
≤5 times/week	N	Mean	SD	N	Mean	SD
Hu et al., 2022	21	85.97	9.49	16	80.63	15.55
Sahin Çoban et al., 2012	29	92.1	26.1	29	66.9	32.9
Pei et al., 2020	344	81.05	15.85	175	79.59	14.48
Li et al., 2013	35	90.95	4.02	35	83.15	9.85
＞5 times/week
Sun et al., 2011	30	90.05	6.17	30	82.77	11.45
Needle retention time	Treatment			Control
≤30 minutes	N	Mean	SD	N	Mean	SD
Sahin Çoban et al., 2012	29	92.1	26.1	29	66.9	32.9
Pei et al., 2020	344	81.05	15.85	175	79.59	14.48
Sun et al., 2011	30	90.05	6.17	30	82.77	11.45
Li et al., 2013	35	90.95	4.02	35	83.15	9.85
＞30 minutes
Hu et al., 2022	21	85.97	9.49	16	80.63	15.55
Date 1 Nov 2023	Name of data extractors: Stata 17.0 software
