# Supplementary material for: The effect of acupuncture on quality of life in patients with irritable bowel syndrome: A systematic review and meta-analysis
Source: PLoS One. 2025 Feb 13;20(2):e0314678. doi: 10.1371/journal.pone.0314678 (PMC11824959; doi:10.1371/journal.pone.0314678)
Supplement: S4 Table — (XLSX) [file pone.0314678.s004.xlsx]

## Sheet: Sheet 1
Study	D1	D2	D3	D4	D5	D6	D7
Anthony J. Lembo et al., 2009	Low	Low	Low	Low	Low	Low	Low
Arthur Dun-Ping Mak et al., 2019	Low	Low	Low	Low	Low	Low	Low
C.Lowe et al., 2017	Low	Low	Low	Low	Low	Low	Low
Forbes et al., 2005	Low	Low	Low	Unclear	Low	Low	Low
Hu et al., 2022	Low	Unclear	Low	Unclear	Low	Low	Low
Hugh MacPherson et al., 2012	Low	Low	Low	Low	Low	Low	Low
Li et al., 2013	Low	Unclear	Low	Low	Low	Low	Low
Qi et al., 2022	Low	Low	Low	Low	Low	Low	Low
Pei et al., 2020	Low	Unclear	Low	Low	Low	Low	Low
Sahin Çoban et al., 2012	Low	Low	Low	Unclear	Low	Low	Low
Schneider et al., 2006	Low	Low	Low	Low	Low	Low	Low
Schneider et al., 2007	Low	Low	Low	Low	Low	Low	Low
Sun et al., 2011	Low	Unclear	Unclear	Unclear	Low	Low	Low
Zheng et al., 2016	Low	Low	Low	Low	Low	Low	Low
	D1=Random sequence generation
	D2=Allocation concealment
	D3=Blinding of participants and personnel
	D4=Blinding of outcome assessment
	D5=Incomplete outcome data
	D6=Selective reporting
	D7=Other sources of bias
